# Supplementary material for: Genome-Wide Identification and Evolutionary Analysis of Sucrose Synthase (SUS) Gene Family in U’s Triangle Brassica Species
Source: Plants (Basel). 2026 Apr 16;15(8):1224. doi: 10.3390/plants15081224 (PMC13120658; doi:10.3390/plants15081224)
Supplement: Supplementary file 1 [file plants-15-01224-s001.zip]

Archive with 1 entries (1 files):
- plants-4214639-supplementary.pdf
